# Supplementary material for: Effect of Potassium Permanganate, Ultraviolet Radiation and Titanium Oxide as Ethylene Scavengers on Preservation of Postharvest Quality and Sensory Attributes of Broccoli Stored with Tomatoes
Source: Foods. 2023 Jun 20;12(12):2418. doi: 10.3390/foods12122418 (PMC10297595; doi:10.3390/foods12122418)
Supplement: Supplementary file 1 [file foods-12-02418-s001.zip]

Archive with 1 entries (1 files):
- foods-2431464-supplementary.pdf
